# Supplementary material for: The Receptor for Advanced Glycation End-Products (RAGE) Regulates Cell Adhesion Through Upregulation of ITGA8
Source: Cells. 2025 Nov 17;14(22):1805. doi: 10.3390/cells14221805 (PMC12650875; doi:10.3390/cells14221805)
Supplement: Supplementary file 1 [file cells-14-01805-s001.zip]

Archive with 1 entries (1 files):
- cells-3844233-supplementary.pdf
